# Supplementary material for: Additive Manufacturing of Bulk Nanocrystalline FeNdB Based Permanent Magnets
Source: Micromachines (Basel). 2021 May 10;12(5):538. doi: 10.3390/mi12050538 (PMC8150944; doi:10.3390/mi12050538)
Supplement: Supplementary file 1 [file micromachines-12-00538-s001.zip]

Archive with 1 entries (1 files):
- micromachines-1192450-supplementary.pdf
